# Supplementary material for: The Influence of Preforming Protein Coronas on the Performance of Dengue NS1 Immunoassays
Source: Pharmaceutics. 2022 Nov 11;14(11):2439. doi: 10.3390/pharmaceutics14112439 (PMC9694804; doi:10.3390/pharmaceutics14112439)
Supplement: Supplementary file 1 [file pharmaceutics-14-02439-s001.zip]

Archive with 1 entries (1 files):
- pharmaceutics-1993626-supplementary.pdf
